# Supplementary material for: Comparison of Fungal Genera Isolated from Cucumber Plants and Rhizosphere Soil by Using Various Cultural Media
Source: J Fungi (Basel). 2023 Sep 15;9(9):934. doi: 10.3390/jof9090934 (PMC10532442; doi:10.3390/jof9090934)
Supplement: Supplementary file 1 [file jof-09-00934-s001.zip]

Archive with 1 entries (1 files):
- jof-2470710-supplementary.xlsx
