# Supplementary material for: Comparison of Fungal Genera Isolated from Cucumber Plants and Rhizosphere Soil by Using Various Cultural Media
Source: J Fungi (Basel). 2023 Sep 15;9(9):934. doi: 10.3390/jof9090934 (PMC10532442; doi:10.3390/jof9090934)
Supplement: Supplementary file 1 [file jof-09-00934-s001.zip › jof-2470710-supplementary.xlsx]

## Sheet: Table S1
No.	Genus	Taxonomy1,2	Total strains	Strains composition of each genera	Representive strain No.	GenBank Accession No.	Species name of reference sequence	Per.Ident with reference sequence	Accession No. in GenBank of Reference sequence	Literature of reference sequqnce	Total strains number of Trichoderma harzianum and Fusarium oxysporum from CT and TF treatments	Strains composition of Trichoderma harzianum and Fusarium oxysporum from CT and TF treatments
1	Acremonium	Biota_Fungi_Ascomycota_Sordariomycetes_Hypocreales_Acremonium	16	Stem: PDA: 1 Soil: CZA: 7; MRBA: 1; PDA: 7	GSSCF15Z4-6	OR405003	Acremonium camptosporum	0.9749	MH859415.1	[59]
					GSVCC22P3-7	OR405091	Acremonium felinum	1	AB540563.1	[60]
					GSVCC22P3-8	OR400655	Acremonium persicinum	0.9985	MH864511.1	[59]
					GSSCF14Z3-9	OR405097	Acremonium sclerotigenum	0.9768	KJ194115.1	[61]
2	Acrocalymma	Biota_Fungi_Ascomycota_Dothideomycetes_Pleosporales_Acrocalymmaceae_Acrocalymma	7	Stem: CMA: 2 Root: CMA: 2; MEA: 1; MRBA: 1; PDA: 1	GPVCC21CR-2	OR434217	Acrocalymma vagum	0.9955	KJ188710.1	[62]
3	Actinomortierella	Biota_Fungi_Mucoromycota_Mortierellomycetes_Mortierellales_Mortierellaceae_Actinomortierella	4	Soil: CZA: 2; PDA: 2	FSSCC42P3-11	OR405835	Actinomortierella ambigua	0.9876	JX976067.1	[63]
4	Albifimbria	Biota_Fungi_Ascomycota_Sordariomycetes_Hypocreales_Stachybotryaceae_Albifimbria	11	Stem: PDA: 1 Root: MRBA: 1 Soil: CZA: 5; MRBA: 1; PDA: 3	GSVCC21Z3-4	OR400661	Albifimbria verrucaria	0.9851	KU845891.1	[64]
5	Alternaria	Biota_Fungi_Ascomycota_Dothideomycetes_Pleosporales_Pleosporaceae_Alternaria	30	Leaf: CMA: 2; MEA: 2; MRBA: 3; PDA: 3 Stem: CMA: 4; MEA: 1; MRBA: 2; PDA: 2 Root: MRBA: 1 Soil: CZA: 5; PDA: 4; MRBA: 1	GPVCC22EL-1	OR400673	Alternaria alternata	1	LC440583.1	[65]
					FSFCC58Z3-7	OR405825	Alternaria atra	0.997	MH864090.1	[59]
6	Antarctomyces	Biota_Fungi_Ascomycota_Leotiomycetes_Thelebolales_Thelebolaceae_Antarctomyces	1	Soil: CZA: 1	FSFCF65Z3-8	OR405004	Antarctomyces psychrotrophicus	0.9719	NR_164292.1	[59]
7	Apiospora	Biota_Fungi_Ascomycota_Sordariomycetes_Apiosporaceae_Apiospora	8	Stem: CMA: 2; MRBA: 1; PDA: 1 Soil: CZA: 1; MRBA: 1; PDA: 2	GSVCC21P4-2	OR400648	Apiospora rasikravindrae	0.9958	KF144915.1	[66]
8	Aspergillus	Biota_Fungi_Ascomycota_Eurotiomycetes_Eurotiales_Aspergillaceae_Aspergillus	224	Leaf: CMA: 2; MRBA: 1; PDA: 2 Stem: CMA: 5; MEA: 4; MRBA: 2; PDA: 6 Root: CMA: 1; MRBA: 2; PDA: 1 Soil: CZA: 76; MRBA: 52; PDA: 70	FSFCT60Z3-6	OR405845	Aspergillus alabamensis	0.9777	MH863630	[59]
					FSSCF50P3-6	OR405100	Aspergillus baeticus	0.9942	MT990731.1	[67]
					GSSCF14Z3-12	OR405005	Aspergillus clavatus	0.9724	NR_121482.1	[68]
					FSFCC58P3-1	OR400649	Aspergillus eucalypticola	0.9986	OL711732.1	[69]
					FSSCC40Z4-15	OR400665	Aspergillus flavus	1	MH279408.1	[70]
					GPSCC04RS-1	OR400682	Aspergillus heldtiae	0.9871	MK450656.1	[71]
					FSFCC56Z3-7	OR405006	Aspergillus minisclerotigenes	1	MH279386.1	[70]
					GPSCC05PS-1	OR400662	Aspergillus niger	0.9986	MT990733.1	[67]
					FSSCT43Z4-7	OR405007	Aspergillus nomiae	0.9971	MH279387.1	[70]
					GSSCT09P3-5	OR405008	Aspergillus pallidofulvus	0.9881	MK450639.1	[71]
					FSSCC42Z3-7	OR405852	Aspergillus pseudodeflectus	0.9925	MK450642.1	[71]
					FSSCC41Z4-1	OR405027	Aspergillus pseudonomiae	0.9729	MH279417.1	[70]
					GSSCC06Z3-5	OR398865	Aspergillus seifertii	0.9737	MK450648.1	[71]
					FSFCC57Z3-3	OR405009	Aspergillus sigurros	0.9777	MK450650.1	[71]
					GPVCC23PS-2	OR405010	Aspergillus sydowii	0.997	MT990722.1	[67]
					GSSCC04P3-2	OR400680	Aspergillus uvarum	1	OL711726.1	[69]
9	Aureobasidium	Biota_Fungi_Ascomycota_Dothideomycetes_Dothideales_Saccotheciaceae_Aureobasidium	1	Leaf: PDA: 1	GPSCC05PL-2	OR405011	Aureobasidium melanogenum	0.9985	MH863678.1	[59]
10	Bisifusarium	Biota_Fungi_Ascomycota_Sordariomycetes_Hypocreales_Nectriaceae_Bisifusarium	1	Soil: CZA: 1	FSSCC39Z3-1	OR405012	Bisifusarium delphinoides	0.9982	KP132212.1	[72]
11	Boeremia	Biota_Fungi_Ascomycota_Dothideomycetes_Pleosporales_Didymellaceae_Boeremia	3	Root: CMA: 1 Soil: PDA: 2	FSSCF48P3-1	OR405028	Boeremia exigua var. exigua	0.9748	EU343168.1	[73]
					FPFTF68CR-1	OR398866	Boeremia exigua var. populi	0.9724	MN973161.2	[74]
12	Calonectria	Biota_Fungi_Ascomycota_Sordariomycetes_Glomerellales_Plectosphaerellaceae_Calonectria	2	Soil: CZA: 1; PDA: 1	FSSCC42P3-6	OR405030	Calonectria ciliata	0.9782	MH864520.1	[59]
13	Cephalotheca	Biota_Fungi_Ascomycota_Sordariomycetes_Sordariales_Cephalothecaceae_Cephalotheca	2	Stem: PDA: 1 Soil: PDA: 1	FPFCF64PS-3	OR405029	Cephalotheca sulfurea	0.9771	AB278194.2	[75]
14	Ceratobasidium	Biota_Fungi_Basidiomycota_Agaricomycetes_Cantharellales_Ceratobasidiaceae_Ceratobasidium	2	Root: MEA: 1 Stem: MEA: 1	GPVCC23ER-1	OR398872	Ceratobasidium chavesanum	0.9744	NR_164016.1	[76]
15	Chaetomidium	Biota_Fungi_Ascomycota_Sordariomycetes_Sordariales_Chaetomiaceae_Chaetomidium	1	Soil: MRBA: 1	FSSCF50R3-2	OR398867	Chaetomidium leptoderma	0.9733	NR_164219.1	[76]
16	Chaetomium	Biota_Fungi_Ascomycota_Sordariomycetes_Sordariales_Chaetomiaceae_Chaetomium	23	Stem: MRBA: 1; PDA: 1 Root: CMA: 1; MEA: 1; MRBA: 2 Soil: CZA: 4; MRBA: 5; PDA: 8	FPSCC40ER-2	OR405839	Chaetomium elatum	0.9865	MH871792.1	[59]
					FPSCC41RS-4	OR405093	Chaetomium globosum	0.9985	AB449671	[77]
					FSSCF48Z3-3	OR405098	Chaetomium perlucidum	0.9984	MH857726.1	[59]
					GSSCC04P3-5	OR400669	Chaetomium piluliferum	0.9985	MH861633.1	[59]
17	Cladosporium	Biota_Fungi_Ascomycota_Dothideomycetes_Capnodiales_Cladosporiaceae_Cladosporium	140	Leaf: CMA: 10; MEA: 9; MRBA: 9; PDA: 12 Stem: CMA: 7; MEA: 8; MRBA: 9; PDA: 8 Root: CMA: 4; MRBA: 2; PDA: 1 Soil: CZA: 31; MRBA: 7; PDA: 23	GPSCC07RR-2	OR405013	Cladosporium acalyphae	1	MH863861.1	[59]
					FSFCC58Z3-3	OR405840	Cladosporium anthropophilum	0.9985	MF574171.1	[78]
					GPSCT08PL-1	OR405031	Cladosporium dominicanum	0.9985	MF472969.1	[78]
					GSSCC04P3-4	OR400681	Cladosporium halotolerans	0.9985	MF473103.1	[78]
					GSSCC06P3-11	OR400666	Cladosporium parahalotolerans	0.9985	MF473160.1	[78]
					GSSCC06Z3-7	OR400674	Cladosporium sphaerospermum	0.997	MF473271.1	[78]
					GPSCC04RR-2	OR400668	Cladosporium tenuissimum	0.9985	MH864840.1	[59]
					GSVCC21Z3-3	OR400650	Cladosporium velox	1	MF473310.1	[78]
					GPVTF35EL-4	OR405014	Cladosporium westerdijkiae	1	MF473314.1	[78]
					GPVTF33PL-1	OR405032	Cladosporium xanthochromaticum	0.9954	MF473316.1	[78]
					GPVTF33RL-2	OR405033	Cladosporium xylophilum	1	MH863875.1	[59]
18	Clonostachys	Biota_Fungi_Ascomycota_Sordariomycetes_Hypocreales_Bionectriaceae_Clonostachys	9	Leaf: CMA: 1 Soil: CZA: 4; MRBA: 2; PDA: 2	GSSCC06Z3-4	OR400656	Clonostachys rosea	0.9941	KX958035.1	[79]
19	Collariella	Biota_Fungi_Ascomycota_Sordariomycetes_Sordariales_Chaetomiaceae_Collariella	3	Soil: MRBA: 2; PDA: 1	FSSCC41R3-14	OR405826	Collariella gracilis	0.9745	MH864437.1	[59]
20	Colletotrichum	Biota_Fungi_Ascomycota_Sordariomycetes_Glomerellales_Glomerellaceae_Colletotrichum	50	Leaf: CMA: 1; MEA: 4; MRBA: 1; PDA: 3 Stem: CMA: 7; MEA: 13; MRBA: 3; PDA: 7 Root: MEA: 2 Soil: CZA: 1; MRBA: 2; PDA: 6	FPSCC40ES-2	OR400657	Colletotrichum dematium	0.9956	AJ301954.1	[80]
					GPSCC05CL-1	OR400677	Colletotrichum gloeosporioides	0.9851	AJ301908.1	[80]
21	Coniochaeta	Biota_Fungi_Ascomycota_Sordariomycetes_Coniochaetales_Coniochaetaceae_Coniochaeta	11	Leaf: MEA: 1 Stem: PDA: 1 Root: MRBA: 1 Soil: CZA: 1; MRBA: 2; PDA: 5	GSVCC22R3-2	OR400651	Coniochaeta fasciculata	0.9907	MH855947.1	[59]
					FSSCC41P3-7	OR405827	Coniochaeta mutabilis	0.9923	MH856122.1	[59]
22	Cunninghamella	Biota_Fungi_Mucoromycota_Mucoromycetes_Mucorales_Cunninghamellaceae_Cunninghamella	4	Soil: CZA: 2; PDA: 2	GSVCC23P3-5	OR434217	Cunninghamella echinulata	0.9736	GQ221208.1	[81]
23	Curvularia	Biota_Fungi_Ascomycota_Dothideomycetes_Pleosporales_Pleosporaceae_Curvularia	1	Leaf: MEA: 1	GPSCF13EL-1	OR398868	Curvularia americana	0.9703	NR_146239.1	[82]
24	Didymella	Biota_Fungi_Ascomycota_Dothideomycetes_Pleosporales_Didymellaceae_Didymella	5	Stem: CMA: 1; PDA: 2 Soil: MRBA: 1; PDA: 1	FSSCF50R3-10	OR405836	Didymella pomorum	0.9906	MN983931.1	[74]
					FPSCC40CS-2	OR405092	Didymella rosea	0.9963	KT287020.1	[83]
25	Edenia	Biota_Fungi_Ascomycota_Dothideomycetes_Pleosporales_Pleosporaceae_Edenia	9	Stem: CMA: 1 Root: CMA: 4; MEA: 1; MRBA: 1; PDA: 1; Soil: CZA: 1	GPSCC07CR-1	OR400658	Edenia gomezpompae	0.9779	NR_156217.1	[84]
26	Engyodontium	Biota_Fungi_Ascomycota_Sordariomycetes_Hypocreales_Cordycipitaceae_Engyodontium	2	Soil: PDA: 2	FSFCC55P4-3	OR405034	Engyodontium album	0.9793	HM214541.1	[85]
27	Fusarium	Biota_Fungi_Ascomycota_Sordariomycetes_Hypocreales_Nectriaceae_Fusarium	80	Leaf: CMA: 1; MRBA: 1 Stem: CMA: 4; MEA: 3; MRBA: 1 Root: CMA: 7; MEA: 2; PDA: 1; MRBA: 3 Soil: CZA: 21; MRBA: 11; PDA: 25	FSSCC42Z3-18	OR405846	Fusarium anthophilum	0.9741	MH864506.1	[59]	152	leaf: CMA: 1; MEA: 2; MRBA: 1 Stem: CMA: 26; MEA: 22; MRBA: 27; PDA: 20 Root: CMA: 1; MEA: 5; MRBA: 4; PDA: 5 Soil: CZA:7; MRBA: 12; PDA: 19
					GSSCC04P3-10	OR405090	Fusarium falciforme	0.9985	MT251174.1	[86]
					FSFCC57P3-5	OR405828	Fusarium fujikuroi	0.9985	CP023090.1	[87]
					FPSCF47CS-1-2	OR405015	Fusarium graminearum	0.9969	HG970335.2	[88]
					GSVCC22R3-5	OR400660	Fusarium napiforme	0.99	MH862670.1	[59]
					GPVTF34ER-1	OR400684	Fusarium oxysporum	0.9985	LC383471.1	[89]
					FSFCC58Z3-6	OR405847	Fusarium solani	1	MH864517.1	[59]
					GPSCC04ES-2	OR400667	Fusarium tricinctum	0.998	MH931273.1	[90]
28	Fusicolla	Biota_Fungi_Ascomycota_Sordariomycetes_Hypocreales_Nectriaceae_Fusicolla	4	Soil: MRBA: 2; PDA: 2	FSSCC41R3-11	OR405837	Fusicolla acetilerea	0.9982	EU860058.1	[91]
29	Geomyces	Biota_Fungi_Ascomycota_Leotiomycetes_Thelebolales_Pseudeurotiaceae_Geomyces	1	Soil: CZA: 1	FSFCF66Z3-4	OR405102	Geomyces asperulatus	0.9713	MH861038.1	[59]
30	Gibellulopsis	Biota_Fungi_Ascomycota_Sordariomycetes_Glomerellales_Plectosphaerellaceae_Gibellulopsis	3	Soil: CZA: 2; PDA: 1	FSSCC42Z3-15	OR405829	Gibellulopsis nigrescens	0.9985	HE972037.1	[92]
31	Globisporangium	Biota_Chromista_Oomycota_Peronosporea_Peronosporales_Pythiaceae_Globisporangium	1	Root: MRBA: 1	FPSCC39RR-1	OR398863	Globisporangium recalcitrans	1	KJ716861.1	[93]
32	Glomerella	Biota_Fungi_Ascomycota_Sordariomycetes_Glomerellales_Glomerellaceae_Glomerella	6	Leaf: MEA: 1; PDA: 1 Root: MRBA: 1 Soil: PDA: 3	GPSCC05RR-1	OR435291	Glomerella lagenaria	1	AJ301965.1	[80]
33	Graphium	Biota_Fungi_Ascomycota_Sordariomycetes_Microascales_Microascaceae_Graphium	5	Leaf: CMA: 1; MRBA: 1 Soil: MRBA: 2; PDA: 1	GSSCC05P3-4	OR405841	Graphium basitruncatum	0.9845	EF165016.1	[94]
34	Harknessia	Biota_Fungi_Ascomycota_Sordariomycetes_Diaporthales_Harknessiaceae_Harknessia	1	Stem: MRBA: 1	GPVTF34RS-3	OR427969	Harknessia ellipsoidea	0.9724	MH865961.1	[59]
35	Humicola	Biota_Fungi_Ascomycota_Sordariomycetes_Sordariales_Chaetomiaceae_Humicola	7	Stem: PDA: 1 Soil: CZA: 2; MRBA: 2; PDA: 2	FSSCF48R3-14	OR405035	Humicola fuscoatra var. fuscoatra	0.9881	MH863738.1	[59]
					GPSCC07PS-1	OR405842	Humicola variabilis	0.9909	MH863772.1	[59]
36	Irpex	Biota_Fungi_Basidiomycota_Agaricomycetes_Polyporales_Irpicaceae_Irpex	1	Soil: MRBA: 1	FSSCC41E4-1	OR398869	Irpex lacteus	0.9962	OL685330.1	[95]
37	Lectera	Biota_Fungi_Ascomycota_Sordariomycetes_Glomerellales_Plectosphaerellaceae_Lectera	9	Soil: CZA: 3; MRBA: 5; PDA: 1	FSSCC39P3-4	OR400659	Lectera colletotrichoides	0.9804	AJ301962.1	[80]
38	Linnemannia	Biota_Fungi_Mucoromycota_Mortierellomycetes_Mortierellales_Mortierellaceae_Linnemannia	1	Soil: PDA: 1	FSFCF64P3-3	OR405016	Linnemannia gamsii	0.973	MH859222.1	[59]
39	Macrophomina	Biota_Fungi_Ascomycota_Dothideomycetes_Botryosphaeriales_Botryosphaeriaceae_Macrophomina	2	Root: PDA: 1; MRBA: 1	GPVCT24PR-2	OR405036	Macrophomina phaseolina	1	EF570500.1	[96]
40	Malassezia	Biota_Fungi_Basidiomycota_Malasseziomycetes_Malasseziales_Malasseziaceae_Malassezia	3	Soil: CZA: 1; MRBA: 1; PDA: 1	GSVCC20Z3-2	OR405830	Malassezia restricta	0.9987	EU400587.1	[97]
41	Marquandomyces	Biota_Fungi_Ascomycota_Sordariomycetes_Hypocreales_Clavicipitaceae_Marquandomyces	3	Soil: CZA: 3	GSSCC06Z3-9-2	OR405831	Marquandomyces marquandii	0.9724	AB099511.1	[98]
42	Metarhizium	Biota_Fungi_Ascomycota_Sordariomycetes_Hypocreales_Clavicipitaceae_Metarhizium	2	Soil: PDA: 2	FSFCT62P3-8-1	OR405037	Metarhizium anisopliae	0.9954	FJ545329.1	[99]
43	Meyerozyma	Biota_Fungi_Ascomycota_Saccharomycetes_Saccharomycetales_Debaryomycetaceae_Meyerozyma	4	Stem: MEA: 1; PDA: 1 Soil: CZA: 2	GSSCC06Z3-2	OR405838	Meyerozyma guilliermondii	0.9988	MH545918.1	[100]
44	Microascus	Biota_Fungi_Ascomycota_Sordariomycetes_Microascales_Microascaceae_Microascus	1	Soil: CZA: 1	FSFCF64Z3-4	OR405017	Microascus brevicaulis	0.9985	MT732896.1	[101]
45	Microdochium	Biota_Fungi_Ascomycota_Sordariomycetes_Amphisphaeriales_Amphisphaeriaceae_Microdochium	7	Leaf: CMA: 1 Stem: MEA: 1; MRBA: 1; PDA: 1 Soil: CZA: 1; PDA: 2	GPSCC04PS-1	OR400647	Microdochium musae	0.9714	MH107898.1	[102]
46	Moesziomyces	Biota_Fungi_Basidiomycota_Ustilaginomycetes_Ustilaginales_Ustilaginaceae_Moesziomyces	1	Stem: CMA: 1	FPSCF50CS-1	OR435292	Moesziomyces aphidis	0.9903	JQ743064.1	[103]
47	Monosporascus	Biota_Fungi_Ascomycota_Sordariomycetes_Xylariales_Diatrypaceae_Monosporascus	28	Leaf: ; MEA: 1 Stem: CMA: 1; MEA: 1; MRBA: 1; PDA: 3 Root: CMA: 2; MEA: 5; MRBA: 9; PDA: 3 Soil: CZA: 1; MRBA: 1	GPVCC20PS-4	OR400672	Monosporascus cannonballus	0.9984	JQ771932.1	[104]
					FPFCT61CR-2	OR427970	Monosporascus ibericus	0.9753	JQ973832.1	[104]
48	Mortierella	Biota_Fungi_Mortierellomycota_Mortierella	52	Leaf: CMA: 1; PDA: 1 Stem: CMA: 1; PDA: 1 Soil: CZA: 13; MRBA: 6; PDA: 29	GSSCC04Z3-9	OR400679	Mortierella alpina	0.9987	AJ271630.1	[105]
49	Mucor	Biota_Fungi_Mucoromycota_Mucoromycetes_Mucorales_Mucoraceae_Mucor	20	Stem: CMA: 3; MRBA: 1 Root: CMA: 1; MEA: 1 Soil: CZA: 3; MRBA: 1; PDA: 10	FPFCC58ER-3	OR400652	Mucor aseptatophorus	0.9789	MZ433252.1	[106]
					FSSCC42P3-19	OR405094	Mucor circinelloides	0.9937	MH854919.1	[59]
					FSSCC41E4-2	OR405848	Mucor fragilis	0.9985	GU566275.1	[107]
					GSVCC23P3-7	OR405843	Mucor hiemalis	1	MF782793.1	[108]
50	Nalanthamala	Biota_Fungi_Ascomycota_Sordariomycetes_Hypocreales_Nectriaceae_Nalanthamala	1	Soil: CZA: 1	GSVCF31Z3-6	OR398870	Nalanthamala vermoesenii	0.9712	JX456473.1	[109]
51	Ochroconis	Biota_Fungi_Ascomycota_Ochroconis	1	Soil: CZA: 1	FSFTF68Z3-3	OR435293	Ochroconis tshawytschae	0.9006	MH858782.1	[59]
52	Paraisaria	Biota_Fungi_Ascomycota_Sordariomycetes_Hypocreales_Ophiocordycipitaceae_Paraisaria	1	Soil: PDA: 1	FSFCF64P3-4	OR405018	Paraisaria heteropoda	1	AB084157.1	[110]
53	Paramyrothecium	Biota_Fungi_Ascomycota_Sordariomycetes_Hypocreales_Stachybotryaceae_Paramyrothecium	32	Stem: MEA: 1 Leaf: CMA: 1 Soil: CZA: 19; MRBA: 2; PDA: 9	GSVCC23Z3-6	OR398864	Paramyrothecium humicola	0.9971	MH864508.1	[59]
					GSVCF31P3-8	OR405038	Paramyrothecium roridum	0.9966	HQ115647.1	[111]
					FSFTF70P3-2	OR405104	Paramyrothecium viridisporum	0.9969	MH864343.1	[59]
54	Penicillium	Biota_Fungi_Ascomycota_Eurotiomycetes_Eurotiales_Aspergillaceae_Penicillium	48	Leaf: CMA: 1; MRBA: 1 Stem: MEA: 1; MRBA: 3; PDA: 1 Root: MRBA: 1 Soil: CZA: 12; MRBA: 9; PDA: 19	FSSCC39Z3-11	OR405019	Penicillium aurantiocandidum	1	MH861314.1	[59]
					FSFCF65R4-2	OR405101	Penicillium cerradense	0.9853	MT006127.1	[112]
					GPVCC21RS-3	OR400653	Penicillium citrinum	1	MH858380.1	[59]
					FSSTF54Z3-5	OR398873	Penicillium commune	0.9725	GQ458026.1	[113]
					GSVCC21Z3-1	OR405020	Penicillium copticola	0.9984	NR_121516.1	[68]
					FSSCF49P3-11	OR405099	Penicillium daleae	0.9656	MH854984.1	[59]
					FSSCC41R3-10	OR400663	Penicillium flavigenum	0.9985	MH862182.1	[59]
					FSSCC40Z4-2	OR400664	Penicillium goetzii	0.9941	MH859954.1	[59]
					FSSCC41Z3-6	OR405039	Penicillium lapidosum	0.9824	MH860150.1	[59]
					FSFCC58P3-4	OR405021	Penicillium nothofagi	0.9913	MH864386.1	[59]
					FSFCF65R3-2	OR405849	Penicillium oxalicum	0.9897	LC386216.1	[114]
					GSVCC20P3-3	OR405040	Penicillium senticosum	0.9941	MH860152.1	[59]
					FSSCC40Z3-7	OR405041	Penicillium sizovae	0.997	MH858522.1	[59]
55	Phoma	Biota_Fungi_Ascomycota_Dothideomycetes_Pleosporales_Didymellaceae_Phoma	8	Soil: CZA: 3; MRBA: 2; PDA: 3	FSSCC41R3-13	OR400654	Phoma herbarum	0.9891	AY337712.1	[115]
56	Plectosphaerella	Biota_Fungi_Ascomycota_Sordariomycetes_Glomerellales_Plectosphaerellaceae_Plectosphaerella	48	Leaf: PDA: 2 Stem: CMA: 2; MEA: 1; MRBA: 1; PDA: 2 Root: CMA: 1; MEA: 3;; MRBA: 2; PDA: 1 Soil: CZA: 10; MRBA: 8; PDA: 15	GPSCC04ES-1	OR400678	Plectosphaerella cucumerina	0.9858	MH858371.1	[59]
57	Preussia	Biota_Fungi_Ascomycota_Dothideomycetes_Pleosporales_Sporormiaceae_Preussia	1	Root: MEA: 1	GPVCC21ER-3	OR398871	Preussia terricola	0.9778	MH858589.1	[59]
58	Pseudogymnoascus	Biota_Fungi_Ascomycota_Leotiomycetes_Thelebolales_Pseudeurotiaceae_Pseudogymnoascus	35	Leaf: CMA: 1; MEA: 1; MRBA: 1 Stem: CMA: 1; MEA: 2 PDA: 2Soil: CZA: 12; MRBA: 7; PDA: 8	GSSCC04P3-6	OR400676	Pseudogymnoascus pannorum	0.9985	MH864459.1	[59]
59	Purpureocillium	Biota_Fungi_Ascomycota_Sordariomycetes_Hypocreales_Ophiocordycipitaceae_Purpureocillium	5	Soil: CZA: 3; PDA: 2	FSSCC41P3-5	OR405844	Purpureocillium lilacinum	0.9958	AB103380.1	[98]
60	Pyricularia	Biota_Fungi_Ascomycota_Sordariomycetes_Magnaporthales_Pyriculariaceae_Pyricularia	1	Soil: CZA: 1	GSSTF18Z4-3	OR400694	Pyricularia oryzae	0.9713	CP034204	[116]
61	Pythium	Biota_Chromista_Oomycota_Peronosporea_Peronosporales_Pythiaceae_Pythium	1	Stem: PDA: 1	FPSCF50PS-1	OR405022	Pythium amasculinum	0.9968	AY598671.2	[117]
62	Retroconis	Biota_Fungi_Ascomycota_Retroconis	2	Leaf: PDA: 1 Stem: MEA: 1	GPVCC22ES-2	OR405042	Retroconis fusiformis	0.9766	EU040239.1	[118]
63	Rhizoctonia	Biota_Fungi_Basidiomycota_Agaricomycetes_Cantharellales_Ceratobasidiaceae_Rhizoctonia	3	Root: CMA: 1; MEA: 1; PDA: 1	FPSCC42CR-2	OR405832	Rhizoctonia solani	0.9701	MH862760.1	[59]
64	Rhizopus	Biota_Fungi_Mucoromycota_Mucoromycetes_Mucorales_Rhizopodaceae_Rhizopus	3	Soil: CZA: 1; PDA: 2	FSSCF49P4-2	OR405833	Rhizopus arrhizus	0.9905	AB109754.1	[119]
65	Sarocladium	Biota_Fungi_Ascomycota_Sordariomycetes_Hypocreales_Sarocladium	1	Soil: CZA: 1	GSSCF12Z3-15	OR405096	Sarocladium kiliense	0.9966	MF682447.1	[120]
66	Schizophyllum	Biota_Fungi_Basidiomycota_Agaricomycetes_Agaricales_Schizophyllaceae_Schizophyllum	1	Soil: PDA: 1	FSSCF49P3-15	OR427966	Schizophyllum commune	0.9923	AF350925.1	[121]
67	Stagonosporopsis	Biota_Fungi_Ascomycota_Dothideomycetes_Pleosporales_Didymellaceae_Stagonosporopsis	157	Leaf: CMA: 14; MEA: 16; MRBA: 12; PDA: 12 Stem: CMA: 18; MEA: 10; MRBA: 16; PDA: 17 Root: CMA: 4; MEA: 8; MRBA: 1; PDA: 6 Soil: CZA: 6; MRBA: 3; PDA: 14	FPSTF51PS-4	OR405103	Stagonosporopsis caricae	1	MH863092.1	[59]
					FSSCC39Z3-13	OR400683	Stagonosporopsis cucurbitacearum	0.9811	EU167573.1	[122]
68	Striaticonidium	Biota_Fungi_Ascomycota_Sordariomycetes_Hypocreales_Stachybotryaceae_Striaticonidium	1	Soil: CZA: 1	GSSCF13Z3-9	OR405023	Striaticonidium brachysporum	0.9984	MH860035.1	[59]
69	Talaromyces	Biota_Fungi_Ascomycota_Eurotiomycetes_Eurotiales_Aspergillaceae_Talaromyces	74	Leaf: CMA: 2; MEA: 2; PDA: 4 Stem: CMA: 6; MEA: 5; MRBA: 3; PDA: 7 Root: MRBA: 4 Soil: CZA: 15; MRBA: 4; PDA: 22	GSSCC04P3-7	OR400675	Talaromyces amestolkiae	1	MH856395.1	[59]
					FPFCC55RS-3	OR427967	Talaromyces calidominioluteus	0.9793	NR_175199.1	[123]
					FSFCF65P3-11	OR427968	Talaromyces liani	1	MH858781.1	[59]
					GSVCC20P3-5	OR400670	Talaromyces macrosporus	0.9703	MH860495.1	[59]
					GSSCC06Z3-9-1	OR400671	Talaromyces pinophilus	1	CP017345.1	[124]
					FSSCF47P3-13	OR405024	Talaromyces purpureogenus	0.9759	KM086709.1	[125]
70	Thelonectria	Biota_Fungi_Ascomycota_Sordariomycetes_Hypocreales_Nectriaceae_Thelonectria	2	Soil: MRBA: 1; PDA: 1	FSSCF47R3-4	OR405043	Thelonectria olida	0.9866	MH857841.1	[59]
71	Trametes	Biota_Fungi_Basidiomycota_Agaricomycetes_Polyporales_Polyporaceae_Trametes	1	Root: MRBA: 1	GPSCC07RR-3	OR400687	Trametes hirsuta	0.9764	AF516556.1	[126]
72	Trichocladium	Biota_Fungi_Ascomycota_Sordariomycetes_Sordariales_Chaetomiaceae_Trichocladium	3	Root: PDA: 1; MRBA: 1 Soil: CZA: 1	FSSCC40Z3-11	OR405834	Trichocladium griseum	0.9879	KU705826.1	[127]
73	Trichoderma	Biota_Fungi_Ascomycota_Sordariomycetes_Hypocreales_Hypocreaceae_Trichoderma	31	Leaf: MEA: 1; MRBA: 1; PDA: 1 Stem: CMA: 4; PDA: 2 Root: MEA: 1; MRBA: 1 Soil: CZA: 6; MRBA: 3; PDA: 11	GSSCC05P3-9	OR405851	Trichoderma harzianum	0.9782	MF782824.1	[108]	1586	leaf: CMA: 10; MEA: 13; MRBA: 10; PDA: 18 Stem: CMA: 38; MEA: 41; MRBA: 26; PDA: 29 Root: CMA: 33; MEA: 42; MRBA: 25; PDA: 33 Soil: CZA: 368; MRBA:511; PDA: 389
					FSSCC41R3-12	OR405026	Trichoderma pleuroticola	0.9849	MH864423	[59]
					FSFCC58Z3-2	OR405095	Trichoderma pseudokoningii	0.9972	FJ605099.1	[128]
					GPSCC07RR-1	OR405850	Trichoderma simmonsii	0.9718	CP075868.1	[129]
74	Umbelopsis	Biota_Fungi_Mucoromycota_Umbelopsidomycetes_Umbelopsidales_Umbelopsidaceae_Umbelopsis	2	Soil: MRBA: 1; PDA: 1	FSSCF50P4-5	OR405044	Umbelopsis isabellina	0.9778	MZ078794.1	[130]
	Total		1275	Leaf: CMA: 39; MEA: 39; MRBA: 31; PDA: 43 Stem: CMA: 70; MEA: 54; MRBA:46; PDA: 70 Root: CMA: 29; MEA: 28; MRBA:37; PDA: 18 Soil: CZA: 290; MRBA:150; PDA:331							1738	leaf: CMA: 11; MEA: 15; MRBA: 11; PDA: 18 Stem: CMA: 64; MEA: 63; MRBA: 53; PDA: 49 Root: CMA: 34; MEA: 47; MRBA: 29; PDA: 38 Soil: CZA: 375; MRBA:523; PDA: 408
										total	3013
notes: 1 Taxonomy of the genera except Mortierella was according to the classification at https://www.catalogueoflife.org/data/taxon. 2 Taxonomy of the genus Mortierella was according to the literature [45].
